# Supplementary material for: Accelerated Electron Ionization-Induced Changes in the Myenteric Plexus of the Rat Stomach
Source: Int J Mol Sci. 2024 Jun 20;25(12):6807. doi: 10.3390/ijms25126807 (PMC11203758; doi:10.3390/ijms25126807)
Supplement: Supplementary file 1 [file ijms-25-06807-s001.zip]

Archive with 1 entries (1 files):
- ijms-3039762-supplementary.pdf
